# Supplementary material for: Subcellular mass spectrometry imaging of lipids and nucleotides using transmission geometry ambient laser desorption and plasma ionisation
Source: Nat Commun. 2025 Oct 15;16:9130. doi: 10.1038/s41467-025-64604-7 (PMC12528750; doi:10.1038/s41467-025-64604-7)
Supplement: Supplementary file 4 — Supplementary Data 1 [file 41467_2025_64604_MOESM4_ESM.xlsx]

## Sheet: Light microscopy
Light microscopy reporting table
Please fill out each cell as directed, instructions in italics can be deleted as you complete each cell.
Hardware
Instrument and Camera	Leica SP8 Falcon confocal microscope with Leica DFC digital camera
Resolution	HC PLAN APO CS2 with 0.40 NA for 10× magnification of samples
Filters and Light Sources	n/a
Quality Control
Is this the first report of the instrument? If yes, response to the below points is required and providing validation data is encouraged.
Yes	FALSE
No	TRUE
For all instruments, confirm that the following quality control processes were run:
n/a	Confirmed
FALSE	TRUE	Field homogeneity is assessed.
FALSE	TRUE	Illumination power stability is tested.
FALSE	TRUE	Stage drift is assessed.
FALSE	TRUE	Camera/detector noise is measured.
Methodology
Sample preparation and imaging	Air medium (RI 1.000293)
Fluorophores	n/a
Acquisition
Software	LAS X Office (v1.4.4.26810)
Enhancements	n/a
Imaging parameters	12 bit digitisation; Gamma = 0.6080586; quality mode = 40 MHz; Colour capture mode = composite; Hotspot correction threshold = 50%; Hotspot correction exposure start = 200 ms; 2x2 binning.
Size	0.454 um2 voxel size
Image Processing
Software	LAS X Office (v1.4.4.26810)
Workflow	n/a

## Sheet: FL. microscopy
Light microscopy reporting table
Please fill out each cell as directed, instructions in italics can be deleted as you complete each cell.
Hardware
Instrument and Camera	Leica Thunder DMI8 Imaging system with Leica DFC9000GTC-VSC11064 digital camera
Resolution	For 40× magnification the dry objective lens used was a HC PLAN APO with a 0.95 NA and the 10× magnification objective was a HC PLAN FLUOTAR with a 0.32 NA.
Filters and Light Sources	Four LED fluorescence channels (ex./em.: 390/470 nm, 475/510 nm, 555/550 nm and 635/700 nm) were selected based on the cellular fluorescence stains
Quality Control
Is this the first report of the instrument? If yes, response to the below points is required and providing validation data is encouraged.
Yes	FALSE
No	TRUE
For all instruments, confirm that the following quality control processes were run:
n/a	Confirmed
FALSE	TRUE	Field homogeneity is assessed.
FALSE	TRUE	Illumination power stability is tested.
FALSE	TRUE	Stage drift is assessed.
FALSE	TRUE	Camera/detector noise is measured.
Methodology
Sample preparation and imaging	Air medium (RI 1.000293)
Fluorophores	MitoTracker Deep Red FM (ex./em. 635/700, M22425; ThermoFisher); CellBrite® green (475/510, #30021, Biotium), CellBrite® red (635/700, #30023, Biotium) and CellBrite® blue (390/470, #30024, Biotium); Hoechst 33342 (390/470, 14533, Merck); Nile Red (555/550, 19123, Merck).
Acquisition
Software	LAS X Office (v1.4.4.26810)
Enhancements	n/a
Imaging parameters	Exposure = 1ms (BF), 5-250 ms (FL); 2x2 binning; 16 bit digitisation; Gamma = 1; Quality mode = 540 MHz;
Size	0.325 voxel size
Image Processing
Software	LAS X Office (v1.4.4.26810)
Workflow	n/a
